# Supplementary material for: Potential Impact of Updated Bayesian Deduction in Medicine: Application to Colonoscopy Prioritization
Source: Cancers (Basel). 2025 Nov 29;17(23):3845. doi: 10.3390/cancers17233845 (PMC12691258; doi:10.3390/cancers17233845)
Supplement: Supplementary file 1 [file cancers-17-03845-s001.zip]

Archive with 1 entries (1 files):
- cancers-3906851-supplementary.xlsx
