# Supplementary material for: Potential Impact of Updated Bayesian Deduction in Medicine: Application to Colonoscopy Prioritization
Source: Cancers (Basel). 2025 Nov 29;17(23):3845. doi: 10.3390/cancers17233845 (PMC12691258; doi:10.3390/cancers17233845)
Supplement: Supplementary file 1 [file cancers-17-03845-s001.zip › cancers-3906851-supplementary.xlsx]

## Sheet: Computed tables
	Method for "Potential Impact of Multiple-Bayesian-Inference in Medicine: Application to Colorectal Cancer Detection and Treatment" paper Spreadsheet implementation for the result of 5 consecutive FIT tests for CRC detection
	Modifiable Parameters	Cohort size	Incidence (%)	Percentage of False Positives (%)	Percentage of False Negatives (%)			FIT	P(S|+++++)	P(S|++++-)	P(S|+++-+)	P(S|+++--)	P(S|++-++)	P(S|++--+)	P(S|++---)	P(S|+-+++)	P(S|+--++)	P(S|-++++)	P(S|-----)
	Values	808	3.34158	32.7785	3.7037			0	0.0334158	0.0334158	0.0334158	0.0334158	0.0334158	0.0334158	0.0334158	0.0334158	0.0334158	0.0334158	0.0334158
	First FIT test							1	0.0921986	0.0921986	0.0921986	0.0921986	0.0921986	0.0921986	0.0921986	0.0921986	0.00190114	0.00190114	0.0921986
		Specificity %	Sensitivity %	Cohort size	Sick	Healthy		2	0.229803	0.229803	0.229803	0.229803	0.00556465	0.00556465	0.00556465	0.00556465	0.00556465	0.000104936	0.229803
	Original cohort	32.7785	3.7037	808	27	781		3	0.467106	0.467106	0.467106	0.0161734	0.0161734	0.0161734	0.0161734	0.0161734	0.0161734	0	0.467106
		Patients Nb	TRUE	FALSE	SICKNESS prob.	HEALTHY prob.		4	0.720288	0.0460701	0.0460701	0.0460701	0.000904934	0.000904934	0.0460701	0.0460701	0.0460701	0	0.720288
	FIT +	282	26	256	0.0921986	0.907801		5	0.124252	0.124252	0.00265385	0.124252	0.00265385	4.99018e-05	0.124252	0.124252	0.124252	0	0.883247
	FIT -	526	525	1	0.00190114	0.998099
	Second FIT test
		Specificity %	Sensitivity %	Cohort size	Sick	Healthy
	ON FIT+ subcohort	32.7785	3.7037	282	26	256
		Patients Nb	TRUE	FALSE	SICKNESS prob.	HEALTHY prob.
	FIT + +	108.95	25.037	83.9129	0.229803	0.770197
	FIT + -	173.05	172.087	0.962963	0.00556465	0.994435
		Specificity %	Sensitivity %	Cohort size	Sick	Healthy
	ON FIT- subcohort	32.7785	3.7037	526	1	525
		Patients Nb	TRUE	FALSE	SICKNESS prob.	HEALTHY prob.
	FIT - +	173.05	0.962963	172.087	0.00556465	0.994435
	FIT - -	352.95	352.913	0.037037	0.000104936	0.999895
	2nd FIT test
		FP %	FN %	Cohort size	Sick	Healthy
	On 1-FIT subcohort	32.7785	3.7037	808	27	781
		Patients Nb	SICK	HEALTHY	SICKNESS prob.	HEALTHY prob.
	FIT ++	108.95	25.037	83.9129	0.229803	0.770197
	FIT +-	346.1	1.92593	344.174	0.00556465	0.994435
	FIT --	352.95	0.037037	352.913	0.000104936	0.999895
	Third FIT test
		Specificity %	Sensitivity %	Cohort size	Sick	Healthy
	On FIT++ subcohort	32.7785	3.7037	108.95	25.037	83.9129
		Patients Nb	TRUE	FALSE	SICKNESS prob.	HEALTHY prob.
	FIT + + +	51.6151	24.1097	27.5054	0.467106	0.532894
	FIT + + -	57.3348	56.4075	0.927298	0.0161734	0.983827
		Specificity %	Sensitivity %	Cohort size	Sick	Healthy
	On FIT+- subcohort	32.7785	3.7037	173.05	0.962963	172.087
		Patients Nb	TRUE	FALSE	SICKNESS prob.	HEALTHY prob.
	FIT + - +	57.3348	0.927298	56.4075	0.0161734	0.983827
	FIT + - -	115.715	115.68	0.0356653	0.000308216	0.999692
		Specificity %	Sensitivity %	Cohort size	Sick	Healthy
	On FIT-+ subcohort	32.7785	3.7037	173.05	0.962963	172.087
		Patients Nb	TRUE	FALSE	SICKNESS prob.	HEALTHY prob.
	FIT - + +	57.3348	0.927298	56.4075	0.0161734	0.983827
	FIT - + -	115.715	115.68	0.0356653	0.000308216	0.999692
		Specificity %	Sensitivity %	Cohort size	Sick	Healthy
	On FIT- - subcohort	32.7785	3.7037	352.95	0.037037	352.913
		Patients Nb	TRUE	FALSE	SICKNESS prob.	HEALTHY prob.
	FIT - - +	115.715	0.0356653	115.68	0.000308216	0.999692
	FIT - - -	237.235	237.233	0.00137174	5.78221e-06	0.999994
	3rd FIT test
		FP %	FN %	Cohort size	Sick	Healthy
	On 1-FIT subcohort	32.7785	3.7037	0	0	0
		Patients Nb	SICK	HEALTHY	SICKNESS prob.	HEALTHY prob.
	FIT +++	51.6151	24.1097	27.5054	0.467106	0.532894
	FIT ++-	172.005	2.78189	169.223	0.0161734	0.983827
	FIT +--	347.146	0.106996	347.039	0.000308216	0.999692
	FIT ---	237.235	0.00137174	237.233	5.78221e-06	0.999994
	Fourth FIT test
		Specificity %	Sensitivity %	Cohort size	Sick	Healthy
	On FIT+++ subcohort	32.7785	3.7037	51.6151	24.1097	27.5054
		Patients Nb	TRUE	FALSE	SICKNESS prob.	HEALTHY prob.
	FIT + + + +	32.2326	23.2168	9.01585	0.720288	0.279712
	FIT + + + -	19.3825	18.4895	0.892953	0.0460701	0.95393
		Specificity %	Sensitivity %	Cohort size	Sick	Healthy
	On FIT++- subcohort	32.7785	3.7037	172.005	2.78189	169.223
		Patients Nb	TRUE	FALSE	SICKNESS prob.	HEALTHY prob.
	FIT + + - +	58.1475	2.67886	55.4686	0.0460701	0.95393
	FIT + + - -	113.857	113.754	0.103033	0.000904934	0.999095
		Specificity %	Sensitivity %	Cohort size	Sick	Healthy
	On FIT+ - - subcohort	32.7785	3.7037	347.146	0.106996	347.039
		Patients Nb	TRUE	FALSE	SICKNESS prob.	HEALTHY prob.
	FIT + - - +	113.857	0.103033	113.754	0.000904934	0.999095
	FIT + - - -	233.289	233.285	0.00396281	1.69867e-05	0.999983
		Specificity %	Sensitivity %	Cohort size	Sick	Healthy
	On FIT- - - subcohort	32.7785	3.7037	237.235	0.00137174	237.233
		Patients Nb	TRUE	FALSE	SICKNESS prob.	HEALTHY prob.
	FIT - - - +	77.7628	0.00132094	77.7615	1.69867e-05	0.999983
	FIT - - - -	159.472	159.472	5.08053e-05	3.18584e-07	1
	4-FIT test
		FP %	FN %	Cohort size	Sick	Healthy
	On 3-FIT subcohorts	32.7785	3.7037	808	27	781
		Patients Nb	SICK	HEALTHY	SICKNESS prob.	HEALTHY prob.
	FIT++++	32.2326	23.2168	9.01585	0.720288	0.279712
	FIT+++–	77.53	3.57181	73.9582	0.0460701	0.95393
	FIT++––	227.714	0.206066	227.508	0.000904934	0.999095
	FIT+–––	311.051	0.00528375	311.046	1.69867e-05	0.999983
	FIT––––	159.472	5.08053e-05	159.472	3.18584e-07	1
	Fifth FIT test
		FP %	FN %	Cohort size	Sick	Healthy
	On FIT++++ subcohort	32.7785	3.7037	32.2326	23.2168	9.01585
		Patients Nb	TRUE	FALSE	SICKNESS prob.	HEALTHY prob.
	FIT++++ +	25.3122	22.3569	2.95526	0.883247	0.116753
	FIT++++ –	6.92047	6.06059	0.859881	0.124252	0.875748
		False Pos %	False Neg %	Cohort size	Sick	Healthy
	On FIT+++– subcohort	32.7785	3.7037	77.53	3.57181	73.9582
		Patients Nb	TRUE	FALSE	SICKNESS prob.	HEALTHY prob.
	FIT+++– +	27.6819	3.43952	24.2424	0.124252	0.875748
	FIT+++– –	49.8481	49.7158	0.132289	0.00265385	0.997346
		False Pos %	False Neg %	Cohort size	Sick	Healthy
	On FIT++–– subcohort	32.7785	3.7037	227.714	0.206066	227.508
		Patients Nb	TRUE	FALSE	SICKNESS prob.	HEALTHY prob.
	FIT++–– +	74.7721	0.198434	74.5737	0.00265385	0.997346
	FIT++–– -	152.942	152.934	0.00763208	4.99018e-05	0.99995
		False Pos %	False Neg %	Cohort size	Sick	Healthy
	On FIT+––– subcohort	32.7785	3.7037	311.051	0.00528375	311.046
		Patients Nb	TRUE	FALSE	SICKNESS prob.	HEALTHY prob.
	FIT+––– +	101.961	0.00508805	101.956	4.99018e-05	0.99995
	FIT+––– –	209.09	209.09	0.000195694	9.35933e-07	0.999999
		False Pos %	False Neg %	Cohort size	Sick	Healthy
	On FIT–––– subcohort	32.7785	3.7037	159.472	5.08053e-05	159.472
		Patients Nb	TRUE	FALSE	SICKNESS prob.	HEALTHY prob.
	FIT–––– +	52.2725	4.89236e-05	52.2725	9.35933e-07	0.999999
	FIT–––– –	107.199	107.199	1.88168e-06	1.7553e-08	1
	5-FIT test
		FP %	FN %	Cohort size	Sick	Healthy
	On 4-FIT subcohorts	32.7785	3.7037	57.3348	0.962963	56.3719
		Patients Nb	SICK	HEALTHY	SICKNESS prob.	HEALTHY prob.
	FIT+++++	25.3122	22.3569	2.95526	0.883247	0.116753
	FIT++++–	34.6024	4.2994	30.303	0.124252	0.875748
	FIT+++––	124.62	0.330723	124.289	0.00265385	0.997346
	FIT++–––	254.903	0.0127201	254.891	4.99018e-05	0.99995
	FIT+––––	261.363	0.000244618	261.362	9.35933e-07	0.999999
	FIT–––––	107.199	1.88168e-06	107.199	1.7553e-08	1
